# Supplementary material for: Factors Associated with Time to Sarcoma Diagnosis: Results from a Global Cross-Sectional Survey by the Sarcoma Patient Advocacy Global Network (SPAGN)
Source: Cancers (Basel). 2026 Apr 16;18(8):1256. doi: 10.3390/cancers18081256 (PMC13115386; doi:10.3390/cancers18081256)
Supplement: Supplementary file 1 [file cancers-18-01256-s001.zip]

Archive with 2 entries (2 files):
- Suplement S1_SPAGN Diagnosis Survey_Patients_EN_final.pdf
- Supplement S2_Pilot testing and content validation.pdf
